# Supplementary material for: Pathophysiological Aspects of Muscle Atrophy and Osteopenia Induced by Chronic Constriction Injury (CCI) of the Sciatic Nerve in Rats
Source: Int J Mol Sci. 2023 Feb 13;24(4):3765. doi: 10.3390/ijms24043765 (PMC9962869; doi:10.3390/ijms24043765)
Supplement: Supplementary file 1 [file ijms-24-03765-s001.zip]

Archive with 1 entries (1 files):
- ijms-2190555-supplementary.pdf
